# Supplementary material for: The Prevalence and Indications of Intravenous Rehydration Therapy in Hospital Settings: A Systematic Review
Source: Epidemiologia (Basel). 2022 Dec 31;4(1):18–32. doi: 10.3390/epidemiologia4010002 (PMC9844368; doi:10.3390/epidemiologia4010002)
Supplement: Supplementary file 1 [file epidemiologia-04-00002-s001.zip]

Archive with 1 entries (1 files):
- epidemiologia-2086940-supplementary.pdf
